# Supplementary material for: Engineering Self-Assembled PEEK Scaffolds with Marine-Derived Exosomes and Bacteria-Targeting Aptamers for Enhanced Antibacterial Functions
Source: J Funct Biomater. 2025 Dec 30;17(1):23. doi: 10.3390/jfb17010023 (PMC12842172; doi:10.3390/jfb17010023)
Supplement: Supplementary file 1 [file jfb-17-00023-s001.zip]

Archive with 1 entries (1 files):
- jfb-4027339-supplementary.pdf
